# Supplementary material for: Oxymatrine Attenuates Ulcerative Colitis through Inhibiting Pyroptosis Mediated by the NLRP3 Inflammasome
Source: Molecules. 2024 Jun 18;29(12):2897. doi: 10.3390/molecules29122897 (PMC11206389; doi:10.3390/molecules29122897)
Supplement: Supplementary file 1 [file molecules-29-02897-s001.zip]

Archive with 1 entries (1 files):
- molecules-3028564-supplementary.pdf
